# Supplementary material for: Competitive Immunoassay in a Microfluidic Biochip for In-Field Detection of Abscisic Acid in Grapes
Source: Biosensors (Basel). 2024 Feb 26;14(3):123. doi: 10.3390/bios14030123 (PMC10968099; doi:10.3390/bios14030123)
Supplement: Supplementary file 1 [file biosensors-14-00123-s001.zip]

Archive with 1 entries (1 files):
- biosensors-2883823-supplementary.pdf
